# Supplementary material for: The development of autonomous unmanned aircraft systems for mosquito control
Source: PLoS One. 2020 Sep 18;15(9):e0235548. doi: 10.1371/journal.pone.0235548 (PMC7500627; doi:10.1371/journal.pone.0235548)
Supplement: S1 File — (ZIP) [file pone.0235548.s001.zip › LICENSE.txt]

This thing was created by Thingiverse user entomophile, and is licensed under cc-nc.
