# Supplementary material for: The development of autonomous unmanned aircraft systems for mosquito control
Source: PLoS One. 2020 Sep 18;15(9):e0235548. doi: 10.1371/journal.pone.0235548 (PMC7500627; doi:10.1371/journal.pone.0235548)
Supplement: S2 File — (ZIP) [file pone.0235548.s002.zip]

Archive with 24 entries (22 files):
- files/
- files/XRT_base.stl
- files/XRT_batt.stl
- files/XRT_carousel.stl
- files/XRT_cover-b.stl
- files/XRT_cover.stl
- files/XRT_lid.stl
- files/XRT_ratchet.stl
- files/XRT_ratchet_b.stl
- files/plug.stl
- images/
- images/20191008_141221.jpg
- images/EPD.png
- images/XRT_base.png
- images/XRT_batt.png
- images/XRT_carousel.png
- images/XRT_cover-b.png
- images/XRT_cover.png
- images/XRT_lid.png
- images/XRT_ratchet.png
- images/XRT_ratchet_b.png
- images/plug.png
- README.txt
- LICENSE.txt
