# Supplementary material for: The development of autonomous unmanned aircraft systems for mosquito control
Source: PLoS One. 2020 Sep 18;15(9):e0235548. doi: 10.1371/journal.pone.0235548 (PMC7500627; doi:10.1371/journal.pone.0235548)
Supplement: S3 File — (ZIP) [file pone.0235548.s003.zip]

Archive with 9 entries (7 files):
- files/
- files/Hub_Adapter.stl
- files/Motor_Mount.stl
- files/case.stl
- files/lid.stl
- images/
- images/20170130_182405.jpg
- README.txt
- LICENSE.txt
