# Supplementary material for: The development of autonomous unmanned aircraft systems for mosquito control
Source: PLoS One. 2020 Sep 18;15(9):e0235548. doi: 10.1371/journal.pone.0235548 (PMC7500627; doi:10.1371/journal.pone.0235548)
Supplement: S4 File — (ZIP) [file pone.0235548.s004.zip › README.txt]

Mosquito Control UAS ULV Sprayer by entomophile on Thingiverse: https://www.thingiverse.com/thing:4428081
